# Supplementary material for: Mechanosensitive Differentiation of Human iPS Cell-Derived Podocytes
Source: Bioengineering (Basel). 2024 Oct 17;11(10):1038. doi: 10.3390/bioengineering11101038 (PMC11504473; doi:10.3390/bioengineering11101038)
Supplement: Supplementary file 1 [file bioengineering-11-01038-s001.zip]

Archive with 1 entries (1 files):
- bioengineering-3234036-supplementary.pdf
